# Supplementary material for: Design and Characterization of Zeolite/Serpentine Nanocomposite Photocatalyst for Solar Hydrogen Generation
Source: Materials (Basel). 2022 Sep 12;15(18):6325. doi: 10.3390/ma15186325 (PMC9502782; doi:10.3390/ma15186325)
Supplement: Supplementary file 1 [file materials-15-06325-s001.zip]

Archive with 1 entries (1 files):
- materials-1834971-supplementary.pdf
